# Supplementary material for: Transcriptomic Profiling of iPS Cell-Derived Hepatocyte-like Cells Reveals Their Close Similarity to Primary Liver Hepatocytes
Source: Cells. 2025 Jun 18;14(12):925. doi: 10.3390/cells14120925 (PMC12190443; doi:10.3390/cells14120925)
Supplement: Supplementary file 1 [file cells-14-00925-s001.zip]

Archive with 4 entries (4 files):
- Supplementary figure 1.pptx
- Supplementary figure 2.pptx
- Supplementary figure 3.pptx
- Supplementary table 1.pptx
